# Supplementary material for: Metagenomic insights into the response of soil microbial communities to pathogenic Ralstonia solanacearum
Source: Front Plant Sci. 2024 Feb 16;15:1325141. doi: 10.3389/fpls.2024.1325141 (PMC10904623; doi:10.3389/fpls.2024.1325141)
Supplement: Supplementary file 1 [file Table_1.xlsx]

## Sheet: Sheet1
Table S3: HGT events of the microbial taxa present in the MENs/random forest correlated with Ralstonia spp. and share functional genes.
Recipient genome	Gene Object Identifier (IMG)	Product Name	HGT From Gene (IMG)	HGT From Donor Genome
Ralstonia solanacearum MolK2	2541797476	hemolysin D	2540738760	Pseudomonas denitrificans ATCC 13867
Ralstonia solanacearum MolK2	2541798582	miscellaneous; hypothetical/global homology	2533907711	Rhodanobacter denitrificans 116-2
Ralstonia solanacearum MolK2	2541798793	Adenylate kinase	2540609104	Pseudomonas poae RE*1-1-14
Ralstonia solanacearum MolK2	2541798812	amino acid adenylation domain-containing protein	2536469977	Pseudomonas syringae pv. avellanae ISPaVe013
Ralstonia solanacearum MolK2	2541799305	type III secretion system effector, E3 ubiquitin ligase AvrPtoB family	2508791665	Pseudomonas syringae pv. mori MAFF301020
Ralstonia solanacearum MolK2	2541800460	miscellaneous; virulence	651457401	Xanthomonas vesicatoria Maraite, ATCC 35937
Ralstonia solanacearum MolK2	2541800625	filamentous hemagglutinin	2518948854	Pseudomonas sp. URMO17WK12:I2
Ralstonia solanacearum MolK2	2541801566	Methyltransferase domain	2517193059	Torulaspora delbrueckii CBS 1146
Ralstonia sp. GX3-BWBA	2900586176	acetyltransferase-like isoleucine patch superfamily enzyme	2830786543	Pseudomonas mendocina 2.2
Mitsuaria sp. TWR114	2886850823	hypothetical protein	2506354650	Pseudomonas fluorescens NZ17
Mitsuaria sp. TWR114	2886851024	hypothetical protein	2828159322	Xanthomonas arboricola CFBP 7652
Ralstonia pickettii 5_7_47FAA	650023330	transcriptional regulator, TetR family	648749881	Streptomyces violaceusniger Tu 4113
Ralstonia pickettii 5_7_47FAA	650019089	hypothetical protein	637369923	Bradyrhizobium japonicum USDA 110
Ralstonia pickettii 27511	2598352998	hypothetical protein	2524468561	Bradyrhizobium sp. Ai1a-2
Ralstonia pickettii 27511	2598352999	DNA sulfur modification protein DndD	2524468562	Bradyrhizobium sp. Ai1a-2
Ralstonia solanacearum CFBP1416	2655892065	virus H protein (pilot protein)	2550479043	Escherichia coli C743_03
Ralstonia solanacearum PSI07	2808516740	hypothetical protein	2708683513	Ralstonia phage RSP15
Ralstonia solanacearum PSI07	2808518392	pimeloyl-ACP methyl ester carboxylesterase	2733951948	Bradyrhizobium valentinum LmjM6
Ralstonia solanacearum PSI07	2808517166	DNA helicase-2/ATP-dependent DNA helicase PcrA	2602010938	Pseudomonas sp. NFPP33
Ralstonia solanacearum PSI07	2808517168	adenosine deaminase	2664318095	Pseudomonas yangmingensis DSM 24213
Ralstonia solanacearum PSI07	2808517169	XTP/dITP diphosphohydrolase	2664318094	Pseudomonas yangmingensis DSM 24213
Ralstonia solanacearum PSI07	2808517170	SIR2-like protein	2777903292	Pseudomonas laurylsulfatovorans AP3_22
Ralstonia solanacearum PSI07	2808519049	hypothetical protein	2664367104	Pseudomonas benzenivorans DSM 8628
Ralstonia solanacearum PSI07	2808519050	hypothetical protein	2664367105	Pseudomonas benzenivorans DSM 8628
Ralstonia solanacearum UW551	2639265770	Beta-ketoacyl synthase, N-terminal domain	2530552718	Streptomyces tsukubaensis NRRL 18488
Ralstonia solanacearum UW551	2639265818	hypothetical protein	2533266758	Escherichia coli O157:H7 1125
Ralstonia solanacearum UW551	2639266064	hypothetical protein	2637904002	Xanthomonas perforans Xp18-15
Ralstonia solanacearum UW551	2639266066	IS1 transposase	2564872942	Escherichia coli KTE74
Ralstonia sp. AU12-08	2523625606	glutathione S-transferase	2513919966	Bradyrhizobium elkanii USDA 3254
Ralstonia sp. AU12-08	2523625731	Helix-turn-helix domain-containing protein	2515628585	Bradyrhizobium sp. WSM4349
Ralstonia sp. AU12-08	2523625755	hypothetical protein	651650622	Bradyrhizobiaceae bacterium SG-6C
Ralstonia sp. AU12-08	2523625768	Sugar phosphate permease	651651894	Bradyrhizobiaceae bacterium SG-6C
Ralstonia sp. AU12-08	2523626229	DNA-binding transcriptional regulator, LysR family	640523748	Bradyrhizobium sp. ORS278
Ralstonia sp. AU12-08	2523627981	hypothetical protein	646710339	Sphingobium japonicum UT26S
Ralstonia sp. AU12-08	2523627982	hypothetical protein	646710339	Sphingobium japonicum UT26S
Ralstonia sp. AU12-08	2523628247	2-haloacid dehalogenase	2513916545	Bradyrhizobium elkanii USDA 3254
Ralstonia sp. AU12-08	2523628375	AraC-type DNA-binding protein	2514089995	Bradyrhizobium cosmicum S23321
Ralstonia sp. AU12-08	2523629000	hypothetical protein	2513638169	Bradyrhizobium sp. WSM3983
Ralstonia sp. AU12-08	2523629396	hypothetical protein	2513714612	Bradyrhizobium sp. EC3.3
Ralstonia solanacearum B50	2655901640	4'-phosphopantetheinyl transferase	2616699702	Streptomyces mirabilis OK461
Ralstonia solanacearum bv. 3 SL3755	2821756399	site-specific recombinase XerD	2562783325	Pseudomonas sp. EGD-AK9
Ralstonia solanacearum bv. 3 SL3755	2821756727	hypothetical protein	2667654491	Pseudomonas fuscovaginae LMG 2158
Ralstonia solanacearum bv. 3 SL3755	2821757216	hypothetical protein	2551406242	Xanthomonas axonopodis pv. manihotis UG28
Ralstonia solanacearum CFBP3059	2809524169	ribosomal protein S18 acetylase RimI-like enzyme	2794557746	Pseudomonas sp. MYb187
Ralstonia solanacearum CFBP3059	2809524531	hypothetical protein	2690168495	Pseudomonas anguilliseptica DSM 12111
Ralstonia solanacearum CFBP3059	2809525814	hypothetical protein	2702641109	Pseudomonas aeruginosa PA 62
Ralstonia solanacearum CFBP3059	2809525815	hypothetical protein	2742378433	Pseudomonas fluorescens Ps_77
Ralstonia solanacearum Rs-10-244	2598219395	hypothetical protein	641208351	Ralstonia virus RSA1
Ralstonia solanacearum Rs-10-244	2598220512	hypothetical protein	642973759	Ralstonia phage RSB1
Ralstonia solanacearum Rs-10-244	2598220832	hypothetical protein	642973748	Ralstonia phage RSB1
Ralstonia solanacearum Rs-10-244	2598220833	hypothetical protein	2596483227	Burkholderia phage JG068
Ralstonia solanacearum Rs-10-244	2598220838	RNase_H superfamily protein	2596513837	Ralstonia phage RSB3
Ralstonia solanacearum Rs-10-244	2598220840	Recombination endonuclease VII	642973740	Ralstonia phage RSB1
Ralstonia solanacearum Rs-10-244	2598220848	DNA primase	642973735	Ralstonia phage RSB1
Ralstonia solanacearum FQY_4	2518562566	Site-specific recombinase XerD	641208352	Ralstonia virus RSA1
Ralstonia solanacearum FQY_4	2518562567	hypothetical protein	641208351	Ralstonia virus RSA1
Ralstonia solanacearum FQY_4	2518562569	DNA primase (bacterial type)	641208349	Ralstonia virus RSA1
Ralstonia solanacearum FQY_4	2518562572	hypothetical protein	641208347	Ralstonia virus RSA1
Ralstonia solanacearum FQY_4	2518562574	hypothetical protein	641208346	Ralstonia virus RSA1
Ralstonia solanacearum FQY_4	2518562575	hypothetical protein	641208345	Ralstonia virus RSA1
Ralstonia solanacearum FQY_4	2518562576	hypothetical protein	641208344	Ralstonia virus RSA1
Ralstonia solanacearum FQY_4	2518562577	hypothetical protein	641208343	Ralstonia virus RSA1
Ralstonia solanacearum FQY_4	2518562578	hypothetical protein	641208342	Ralstonia virus RSA1
Ralstonia solanacearum FQY_4	2518562579	Prophage antirepressor	641208341	Ralstonia virus RSA1
Ralstonia solanacearum FQY_4	2518562580	Ogr/Delta-like zinc finger	641208340	Ralstonia virus RSA1
Ralstonia solanacearum FQY_4	2518562581	hypothetical protein	641208339	Ralstonia virus RSA1
Ralstonia solanacearum FQY_4	2518562583	Predicted transcriptional regulators	641208337	Ralstonia virus RSA1
Ralstonia solanacearum FQY_4	2518562584	hypothetical protein	641208335	Ralstonia virus RSA1
Ralstonia solanacearum FQY_4	2518562614	Uncharacterized protein YjcR	641208308	Ralstonia virus RSA1
Ralstonia solanacearum FQY_4	2518562615	phage portal protein, PBSX family	641208307	Ralstonia virus RSA1
Ralstonia solanacearum FQY_4	2518562616	Immunity protein 52	641208306	Ralstonia virus RSA1
Ralstonia solanacearum FQY_4	2518562617	Restriction endonuclease fold toxin 5	641208305	Ralstonia virus RSA1
Ralstonia solanacearum FQY_4	2518562619	protein of unknown function (DUF4123)	641208304	Ralstonia virus RSA1
Ralstonia solanacearum FQY_4	2518562620	putative bacteriophage gp29 protein	641208303	Ralstonia virus RSA1
Ralstonia sp. A12	2637559464	Caspase domain-containing protein	2541334534	Streptomyces turgidiscabies Car8
Ralstonia sp. JGI 0001001-B07 (unscreened)	2528944507	CubicO group peptidase, beta-lactamase class C family	2519431227	Bradyrhizobium sp. ORS 375
Ralstonia sp. JGI 0001001-B07 (unscreened)	2528944621	hypothetical protein	637972239	Nitrobacter hamburgensis X14
Ralstonia sp. JGI 0001001-B07 (unscreened)	2528944622	Chaperone of endosialidase	637972239	Nitrobacter hamburgensis X14
Ralstonia sp. JGI 0001001-B07 (unscreened)	2528944624	C1q domain-containing protein	637972239	Nitrobacter hamburgensis X14
Ralstonia pickettii 12J	642625168	hypothetical protein	641347240	Sorangium cellulosum So ce 56
Ralstonia mannitolilytica SN83A39	2688494068	Major royal jelly protein	2630808539	Pseudomonas sp. SHC52
Ralstonia mannitolilytica SN83A39	2688495879	hypothetical protein	2667617391	Pseudomonas guangdongensis CCTCC AB 2012022
Ralstonia mannitolilytica SN83A39	2688495881	Membrane protein involved in the export of O-antigen and teichoic acid	2667617390	Pseudomonas guangdongensis CCTCC AB 2012022
Ralstonia mannitolilytica SN83A39	2688496101	hypothetical protein	2668777309	Escherichia coli STEC_St. Olav39
Ralstonia mannitolilytica SN83A39	2688496273	hypothetical protein	2666712729	Pseudomonas sp. NBRC 111130
Ralstonia mannitolilytica SN83A39	2688496307	GDSL-like Lipase/Acylhydrolase family protein	2550569066	Pseudomonas tolaasii 6264
Ralstonia solanacearum KACC 10709	2847653930	hypothetical protein	2702666639	Pseudomonas aeruginosa JD317
Ralstonia solanacearum bv. 4 SL3300	2809455143	hypothetical protein	2671079280	Pseudomonas yamanorum LMG 27247
Ralstonia solanacearum CMR15	2562600993	chromosome partitioning protein	2554272100	Xanthomonas citri pv. malvacearum X20
Ralstonia solanacearum CMR15	2562600994	ParB family protein	637297718	Xanthomonas citri pv. citri 306
Ralstonia solanacearum CMR15	2562600995	TrfB transcriptional repressor	2551430960	Xanthomonas axonopodis pv. manihotis Xam669
Ralstonia solanacearum CMR15	2562600996	18 : Unknown function	2554272097	Xanthomonas citri pv. malvacearum X20
Ralstonia solanacearum CMR15	2562601004	15.4 : Conjugation	647046929	Xanthomonas campestris pv. vasculorum NCPPB 702
Ralstonia solanacearum CMR15	2562601015	T/G mismatch-specific endonuclease	2540481337	Pseudomonas aeruginosa PA21_ST175
Ralstonia solanacearum CMR15	2562601017	18 : Unknown function	2551454758	Xanthomonas axonopodis pv. manihotis AT6B
Ralstonia solanacearum CMR15	2562601018	18 : Unknown function	2555858446	Xanthomonas axonopodis Xac29-1
Ralstonia solanacearum CMR15	2562601019	endonuclease	647068813	Xanthomonas citri pv. aurantifolii ICPB 11122
Ralstonia solanacearum CMR15	2562601020	18 : Unknown function	2548935440	Xanthomonas oryzae X8-1A
Ralstonia solanacearum CMR15	2562601027	18 : Unknown function	2548935433	Xanthomonas oryzae X8-1A
Ralstonia solanacearum CMR15	2562601028	18 : Unknown function	2548935432	Xanthomonas oryzae X8-1A
Ralstonia solanacearum CMR15	2562601029	type IV secretion system protein VirB5	2548935431	Xanthomonas oryzae X8-1A
Ralstonia solanacearum CMR15	2562601032	type IV secretion system protein VirB2	2551062460	Xanthomonas axonopodis pv. manihotis IBSBF 2666
Ralstonia solanacearum CMR15	2562601033	18 : Unknown function	2552832566	Xanthomonas cassavae CFBP 4642
Ralstonia solanacearum CMR15	2562601035	15.5 : Detoxification	2551433908	Xanthomonas axonopodis pv. manihotis UG51
Ralstonia solanacearum CMR15	2562601036	Zeta toxin	2554279089	Xanthomonas citri pv. malvacearum X18
Ralstonia solanacearum CMR15	2562601037	RepA protein	2562309023	Xanthomonas citri citri Aw
Ralstonia solanacearum CMR15	2562601138	Predicted thioesterase	2525349240	Pseudomonas resinovorans DSM 21078
Ralstonia solanacearum CMR15	2562601145	AAA domain-containing protein, putative AbiEii toxin, Type IV TA system	2554058140	Xanthomonas arboricola pv. corylina NCCB 100457
Ralstonia solanacearum CMR15	2562601195	18 : Unknown function	2549846823	Xanthomonas sacchari NCPPB 4393
Ralstonia solanacearum CMR15	2562601417	phage-associated protein, BcepMu gp16 family	2544050868	Escherichia coli HVH 28 (4-0907367)
Ralstonia solanacearum CMR15	2562601727	Helix-turn-helix domain-containing protein	650778523	Pseudomonas brassicacearum brassicacearum NFM421
Ralstonia solanacearum CMR15	2562601961	18 : Unknown function	2509543576	Pseudomonas syringae USA011
Ralstonia solanacearum CMR15	2562602377	DNA-binding transcriptional regulator, LysR family	2511265781	Pseudomonas sp. GM17
Ralstonia solanacearum CMR15	2562602384	18 : Unknown function	2505546834	Pseudomonas syringae PphY5_2
Ralstonia solanacearum CMR15	2562602417	putative protein-disulfide isomerase	2511342756	Pseudomonas sp. GM67
Ralstonia solanacearum UW163	2655929150	Helicase conserved C-terminal domain-containing protein	2652661819	Pseudomonas sp. LFM046
Ralstonia solanacearum UW181	2695580988	hypothetical protein	2524443635	Bradyrhizobium sp. Cp5.3
Ralstonia solanacearum UW181	2695581105	hypothetical protein	2524443634	Bradyrhizobium sp. Cp5.3
Ralstonia solanacearum UW181	2695576337	virus H protein (pilot protein)	2550479043	Escherichia coli C743_03
Ralstonia solanacearum UW181	2695580607	ATP-dependent DNA helicase RecG	2586168310	Pseudomonas fulva NBRC 16637
Ralstonia solanacearum UW181	2695580963	hypothetical protein	2649158009	Xanthomonas vasicola NCPPB 1394
Ralstonia solanacearum SD54	2554989845	protein of unknown function (DUF4123)	641208304	Ralstonia virus RSA1
Ralstonia solanacearum SD54	2554989881	hypothetical protein	641208344	Ralstonia virus RSA1
Ralstonia solanacearum SD54	2554989887	Toprim domain-containing protein	641208349	Ralstonia virus RSA1
Ralstonia solanacearum SD54	2554989890	Site-specific recombinase XerD	641208352	Ralstonia virus RSA1
Ralstonia CL21	2546976075	4-hydroxymandelate synthase	651724499	Streptomyces fungicidicus ATCC 21013
Ralstonia CL21	2546978997	hypothetical protein	2515830156	Streptomyces sp. CNH189
Ralstonia CL21	2546974991	5'-nucleotidase	2521904628	Pseudomonas sp. URMO17WK12:I9
Ralstonia CL21	2546975309	tRNA(Arg) A34 adenosine deaminase TadA	650201019	Pseudomonas aeruginosa 39016
Ralstonia CL21	2546975310	MFS transporter, CP family, cyanate transporter	639190195	Pseudomonas aeruginosa PACS2
Ralstonia CL21	2546975730	hypothetical protein	2506006438	Pseudomonas fulva 12-X
Ralstonia CL21	2546975932	phage tail tape measure protein, TP901 family, core region	2523569792	Pseudomonas sp. URMO17WK12:I12
Ralstonia CL21	2546976076	NitT/TauT family transport system substrate-binding protein	2523525559	Pseudomonas sp. LAIL14HWK12:I7
Ralstonia CL21	2546976756	hypothetical protein	2519727071	Xanthomonas citri pv. malvacearum GSPB2388
Ralstonia CL21	2546977516	Predicted oxidoreductase	2541833956	Pseudomonas sp. CF161
Ralstonia CL21	2546978354	antigen flippase	2541824592	Pseudomonas psychrophila CF149
Ralstonia CL21	2546978355	1,2-diacylglycerol 3-alpha-glucosyltransferase	2541824591	Pseudomonas psychrophila CF149
Ralstonia CL21	2546978582	Cytosine/adenosine deaminase	2511369339	Pseudomonas sp. GM80
Ralstonia CL21	2546978584	GTPase, G3E family	2511289053	Pseudomonas sp. GM25
Ralstonia CL21	2546978589	transcriptional regulator, LysR family	2511356555	Pseudomonas sp. GM78
Ralstonia CL21	2546978735	DNA-binding transcriptional regulator, LysR family	2541846889	Pseudomonas sp. CFII68
Ralstonia CL21	2546979130	hypothetical protein	2522896288	Pseudomonas sp. LAIL14HWK12:I2
Ralstonia solanacearum bv. 3 T110	2809375492	hypothetical protein	2602556633	Pseudomonas sp. ICMP 17674
Ralstonia solanacearum bv. 3 T110	2809375931	pyridine nucleotide transhydrogenase-like protein	2647393981	Pseudomonas aeruginosa Ps1
Ralstonia solanacearum RSCM	2851084000	hypothetical protein	641208306	Ralstonia virus RSA1
Ralstonia solanacearum RSCM	2851084271	uncharacterized protein with HEPN domain	2704680616	Escherichia coli G177
Ralstonia solanacearum Rs-T02	2651159735	hypothetical protein	2598179769	Ralstonia phage RSS30
Ralstonia solanacearum Rs-T02	2651159736	zona occludens toxin (Zot)	641203542	Ralstonia phage RSS1
Ralstonia solanacearum Rs-T02	2651159737	Protein of unknown function (DUF2523)	641203541	Ralstonia phage RSS1
Ralstonia solanacearum Rs-T02	2651159738	hypothetical protein	641203540	Ralstonia phage RSS1
Ralstonia solanacearum Rs-T02	2651159739	hypothetical protein	2596531021	Ralstonia phage RSS20
Ralstonia solanacearum Rs-T02	2651159740	Bacteriophage coat protein B	2596531020	Ralstonia phage RSS20
Ralstonia solanacearum Rs-T02	2651159741	hypothetical protein	2596531019	Ralstonia phage RSS20
Ralstonia solanacearum Rs-T02	2651159742	phage replication initiation protein	641203535	Ralstonia phage RSS1
Ralstonia solanacearum Rs-T02	2651159743	hypothetical protein	2596531017	Ralstonia phage RSS20
Ralstonia solanacearum Rs-T02	2651159744	Helix-turn-helix	2598179775	Ralstonia phage RSS30
Ralstonia solanacearum Rs-T02	2651155081	hypothetical protein	2532508529	Pseudomonas sp. M47T1
Ralstonia solanacearum Rs-T02	2651155082	hypothetical protein	2532508530	Pseudomonas sp. M47T1
Ralstonia solanacearum Rs-T02	2651155087	Multimeric flavodoxin WrbA	2631854341	Pseudomonas amygdali CFBP 3205
Ralstonia solanacearum Rs-T02	2651155090	Uncharacterized conserved protein YurZ, alkylhydroperoxidase/carboxymuconolactone decarboxylase family	2581452724	Pseudomonas aeruginosa VRFPA08
Ralstonia solanacearum Rs-T02	2651155091	Cupin domain protein	2581452725	Pseudomonas aeruginosa VRFPA08
Ralstonia solanacearum Rs-T02	2651155110	Superfamily I DNA or RNA helicase	2586174838	Pseudomonas monteilii NBRC 103158
Ralstonia solanacearum Rs-T02	2651156639	hypothetical protein	2580435612	Pseudomonas aeruginosa BL17
Ralstonia solanacearum Rs-T02	2651157129	Site-specific recombinase XerD	2562783690	Pseudomonas sp. EGD-AK9
Ralstonia solanacearum Rs-T02	2651159537	hypothetical protein	2540678032	Pseudomonas aeruginosa B136-33
Ralstonia solanacearum Rs-T02	2651160020	type III effector candidate XopAR	2511756966	Xanthomonas campestris pv. raphani 756C
Ralstonia solanacearum Rs-T02	2651160040	hypothetical protein	2641117162	Pseudomonas meliae CFBP 3225
Ralstonia solanacearum Rs-T02	2651157649	ThiF family protein	2573336055	Pseudomonas aeruginosa BK1
Ralstonia pickettii ICMP-8657	2859169984	hypothetical protein	2551051814	Xanthomonas axonopodis pv. manihotis IBSBF 725
Burkholderiaceae bacterium PBA	2536358679	Enamine deaminase RidA, house cleaning of reactive enamine intermediates, YjgF/YER057c/UK114 family	645201939	Streptomyces ghanaensis ATCC 14672
Burkholderiaceae bacterium PBA	2536358723	DNA-binding transcriptional regulator, LysR family	647985721	Streptomyces sp. e14
Ralstonia solanacearum FJAT-1458	2549746236	protein of unknown function (DUF4123)	641208304	Ralstonia virus RSA1
Ralstonia solanacearum FJAT-1458	2549747321	Transposase	638303805	Burkholderia phage Bcep22
Ralstonia solanacearum FJAT-1458	2549749041	hypothetical protein	642973755	Ralstonia phage RSB1
Ralstonia solanacearum FJAT-1458	2549749167	Restriction endonuclease fold toxin 5	641208305	Ralstonia virus RSA1
Ralstonia solanacearum FJAT-1458	2549750159	Site-specific recombinase XerD	641208352	Ralstonia virus RSA1
Ralstonia solanacearum FJAT-1458	2549750168	hypothetical protein	641208349	Ralstonia virus RSA1
Ralstonia solanacearum FJAT-1458	2549750191	DNA primase (bacterial type)	641208349	Ralstonia virus RSA1
Ralstonia solanacearum FJAT-1458	2549751145	hypothetical protein	642973735	Ralstonia phage RSB1
Ralstonia solanacearum FJAT-1458	2549751176	hypothetical protein	638303837	Burkholderia phage Bcep22
Ralstonia solanacearum FJAT-1458	2549745957	hypothetical protein	2506359856	Pseudomonas fluorescens NZ011
Ralstonia solanacearum FJAT-1458	2549746060	KAP family P-loop domain-containing protein	2539967346	Pseudomonas aeruginosa ATCC 14886
Ralstonia solanacearum FJAT-1458	2549746208	Predicted ATP-dependent endonuclease of the OLD family, contains P-loop ATPase and TOPRIM domains	2549714866	Pseudomonas aeruginosa NCMG1179
Ralstonia solanacearum FJAT-1458	2549746211	hypothetical protein	646870494	Escherichia coli O150:H5 SE15
Ralstonia solanacearum FJAT-1458	2549746261	hypothetical protein	2544706899	Escherichia coli HVH 205 (4-3094677)
Ralstonia solanacearum FJAT-1458	2549746262	Restriction endonuclease	646870492	Escherichia coli O150:H5 SE15
Ralstonia solanacearum FJAT-1458	2549746837	Predicted ATPase	2511756350	Xanthomonas campestris pv. raphani 756C
Ralstonia solanacearum FJAT-1458	2549749035	hypothetical protein	2549968131	Pseudomonas fragi B25
Ralstonia solanacearum FJAT-1458	2549749036	hypothetical protein	648589783	Escherichia coli MS 196-1
Ralstonia solanacearum FJAT-1458	2549749139	hypothetical protein	2549714866	Pseudomonas aeruginosa NCMG1179
Ralstonia solanacearum FJAT-1458	2549749146	DNA helicase-2 / ATP-dependent DNA helicase PcrA	2549714867	Pseudomonas aeruginosa NCMG1179
Ralstonia solanacearum FJAT-1458	2549749149	Intracellular septation protein A	2517505749	Pseudomonas psychrophila HA-4
Ralstonia solanacearum FJAT-1458	2549749155	hypothetical protein	647069202	Xanthomonas citri pv. aurantifolii ICPB 10535
Ralstonia solanacearum FJAT-1458	2549750026	putative surface-exposed virulence protein	646962129	Escherichia coli O18:K1:H7 IHE3034
Ralstonia solanacearum UW700	2809420858	hypothetical protein	2785806694	Streptomyces sp. 67
Ralstonia mannitolilytica MRY14-0246	2621333800	hypothetical protein	2515571862	Streptomyces sp. ScaeMP-e10
Ralstonia mannitolilytica MRY14-0246	2621330472	antitoxin ParD1/3/4	2552306187	Pseudomonas aeruginosa PABL056
Ralstonia solanacearum 58_RSOL	2859203426	hypothetical protein	2828085135	Xanthomonas cannabis CFBP 8595
Ralstonia solanacearum 58_RSOL	2859204340	AcrR family transcriptional regulator	2554784890	Escherichia coli HM46
Ralstonia solanacearum 58_RSOL	2859204514	ParB family chromosome partitioning protein	2581766407	Pseudomonas aeruginosa S35004
Ralstonia solanacearum 58_RSOL	2859205406	putative transposase	2573940050	Pseudomonas aeruginosa BL12
Ralstonia solanacearum 58_RSOL	2859205407	sec-independent protein translocase protein TatA	2543180084	Pseudomonas syringae BRIP34881
Ralstonia solanacearum 58_RSOL	2859205409	hypothetical protein	2808480619	Pseudomonas congelans ME812.2b
Ralstonia solanacearum 58_RSOL	2859205410	transposase	2769454595	Pseudomonas denitrificans 1298_PDEN
Ralstonia solanacearum 58_RSOL	2859205411	transposase	2523734200	Pseudomonas vranovensis DSM 16006
Ralstonia solanacearum 58_RSOL	2859205412	transposase	2523734201	Pseudomonas vranovensis DSM 16006
Ralstonia solanacearum 58_RSOL	2859205413	glutamate-1-semialdehyde 2,1-aminomutase	2670062193	Pseudomonas poae DSM 14936
Ralstonia solanacearum 58_RSOL	2859205414	amino acid transporter	2769517594	Pseudomonas sp. 28 E 9
Ralstonia solanacearum 58_RSOL	2859205415	IS30 family transposase	2736081475	Pseudomonas aeruginosa RW84
Ralstonia solanacearum CFBP3858	2695609678	virus H protein (pilot protein)	2550479043	Escherichia coli C743_03
Ralstonia solanacearum CFBP3858	2695609679	Capsid protein (F protein)	2555540494	Escherichia coli O127:H6 E2348/69 subCVDNalr
Ralstonia solanacearum CFBP3858	2695612346	Restriction endonuclease	2580595661	Pseudomonas aeruginosa C48
Ralstonia solanacearum CFBP3858	2695612347	hypothetical protein	2506718653	Rhodanobacter denitrificans 2APBS1
Ralstonia solanacearum CFBP3858	2695612772	hypothetical protein	2535949152	Xanthomonas fragariae LMG 25863
Ralstonia solanacearum CFBP3858	2695614598	hypothetical protein	2506971215	Pseudomonas viridiflava TA043
Ralstonia solanacearum CFBP3858	2695614599	hypothetical protein	2506971216	Pseudomonas viridiflava TA043
Cupriavidus pinatubonensis JMP134	637691787	hypothetical protein	645972652	Streptomyces sp. SPB78
Cupriavidus pinatubonensis JMP134	637694775	hypothetical protein	645401479	Streptomyces lividans TK24
Ralstonia solanacearum FJAT-1458	2718824979	hypothetical protein	651708834	Ralstonia phage PE226
Ralstonia solanacearum FJAT-1458	2718824984	phage replication initiation protein	651708838	Ralstonia phage PE226
Ralstonia sp. MD27	2637548226	Transposase	638303805	Burkholderia phage Bcep22
Ralstonia solanacearum EP1	2723083736	hypothetical protein	2700450169	Bradyrhizobium lablabi GAS499
Ralstonia pickettii 52	2859183208	hypothetical protein	2511311717	Pseudomonas sp. GM48
Ralstonia insidiosa ATCC 49129	2723829341	phage/conjugal plasmid C-4 type zinc finger protein, TraR family	2708724653	Ralstonia phage RS138
Ralstonia insidiosa ATCC 49129	2723829356	hypothetical protein	2708724669	Ralstonia phage RS138
Ralstonia insidiosa ATCC 49129	2723826450	hypothetical protein	2690204195	Sphingobium sp. YR768
Ralstonia solanacearum FJAT-452	2809484531	hypothetical protein	2505599408	Pseudomonas avellanae BPIC 631
Ralstonia pickettii 12D	644832244	hypothetical protein	637757930	Xanthomonas campestris pv. vesicatoria 85-10
Ralstonia sp. UNC404CL21Col	2558852951	hypothetical protein	2515830156	Streptomyces sp. CNH189
Ralstonia sp. UNC404CL21Col	2558853768	4-hydroxymandelate synthase	651724499	Streptomyces fungicidicus ATCC 21013
Ralstonia sp. UNC404CL21Col	2558853139	hypothetical protein	641349863	Sorangium cellulosum So ce 56
Ralstonia pickettii FDAARGOS_410	2825948342	nucleoside-diphosphate-sugar epimerase	2732794445	Sphingobium chlorophenolicum NBRC 16172
Ralstonia pickettii OR214 (unscreened)	2522282253	gp19	638307328	Burkholderia virus BcepC6B
Ralstonia pickettii OR214 (unscreened)	2522282735	Helix-turn-helix	641208337	Ralstonia virus RSA1
Ralstonia solanacearum FJAT-462	2809490724	DNA adenine methylase	2648201392	Xanthomonas albilineans HVO005
Ralstonia solanacearum FJAT-462	2809492829	hypothetical protein	2554909877	Xanthomonas maliensis M97
Ralstonia solanacearum FJAT-462	2809493072	hypothetical protein	2618653807	Pseudomonas sp. BRG-100
Ralstonia solanacearum FJAT-462	2809493081	uncharacterized protein DUF262	2649597677	Pseudomonas amygdali pv. lachrymans YM7902
Ralstonia solanacearum Rs-09-161	2598126294	UvrD/REP helicase N-terminal domain-containing protein	2573566551	Pseudomonas aeruginosa CF5
Ralstonia solanacearum Rs-09-161	2598126296	hypothetical protein	2573566549	Pseudomonas aeruginosa CF5
Ralstonia solanacearum Rs-09-161	2598126297	Uncharacterized conserved protein (DUF2075)	2571623187	Pseudomonas aeruginosa BL10
Ralstonia solanacearum Rs-09-161	2598127485	adenine-specific DNA-methyltransferase	2538335066	Pseudomonas syringae pv. glycinea race 4
Ralstonia solanacearum Rs-09-161	2598127499	replication protein (RepL)	2580858455	Escherichia coli S6400
Ralstonia solanacearum Rs-09-161	2598127926	hypothetical protein	2586885304	Pseudomonas corrugata CFBP 5454
Ralstonia sp. HF117_J1_C	2838493479	transcriptional regulator GlxA family with amidase domain	2581255555	Pseudomonas knackmussii B13
Ralstonia sp. HF117_J1_C	2838493835	hypothetical protein	2733935454	Pseudomonas syringae ICMP 19498
Ralstonia sp. HF117_J1_C	2838494368	hypothetical protein	2553217448	Xanthomonas sp. SHU308
Ralstonia sp. HF117_J1_C	2838494406	hypothetical protein	2548939124	Xanthomonas oryzae X8-1A
Ralstonia sp. HF117_J1_C	2838495243	pyruvate/oxaloacetate carboxyltransferase	2645459415	Xanthomonas sp. Leaf148
Ralstonia sp. HF117_J1_C	2838495470	DNA repair protein RadC	2566227366	Pseudomonas aeruginosa LESlike4
Ralstonia sp. HF117_J1_C	2838495472	protein-disulfide isomerase	2665162841	Pseudomonas aeruginosa JD324
Ralstonia sp. HF117_J1_C	2838495482	hypothetical protein	2511314330	Pseudomonas sp. GM48
Ralstonia sp. HF117_J1_C	2838495495	CrcB protein	2667575082	Pseudomonas abietaniphila LMG 20220
Ralstonia sp. HF117_J1_C	2838495499	broad specificity phosphatase PhoE	2667575084	Pseudomonas abietaniphila LMG 20220
Ralstonia sp. HF117_J1_C	2838495511	hypothetical protein	2558736447	Pseudomonas aeruginosa VRFPA06
Ralstonia sp. HF117_J1_C	2838495523	hypothetical protein	2725202947	Pseudomonas aeruginosa Hex1T
Ralstonia sp. HF117_J1_C	2838495894	uncharacterized protein with HEPN domain	2672609063	Pseudomonas aeruginosa ST-111 P17_North_West_14_VIM_2_03_10
Ralstonia sp. HF117_J1_C	2838495898	hypothetical protein	2774005178	Klebsiella oxytoca 67
Ralstonia sp. HF117_J1_C	2838497557	hypothetical protein	2645459415	Xanthomonas sp. Leaf148
Ralstonia sp. HF117_J1_C	2838497699	DNA-binding transcriptional LysR family regulator	2558734243	Pseudomonas aeruginosa VRFPA06
Ralstonia sp. HF117_J1_C	2838497712	hypothetical protein	2558734257	Pseudomonas aeruginosa VRFPA06
Ralstonia sp. HF117_J1_C	2838497718	MFS family permease	2665162447	Pseudomonas aeruginosa JD324
Ralstonia sp. HF117_J1_C	2838497720	DNA-binding transcriptional ArsR family regulator	2741736638	Pseudomonas aeruginosa AU10241
Ralstonia sp. HF117_J1_C	2838498298	N-acetyl-gamma-glutamyl-phosphate reductase	2600801736	Pseudomonas alcaligenes NBRC 14159
Ralstonia solanacearum CIP120	2809330423	metallo-beta-lactamase superfamily protein	2806371906	Bradyrhizobium stylosanthis BR 510
Ralstonia solanacearum CIP120	2809333883	uncharacterized protein YbjT (DUF2867 family)	2513625842	Bradyrhizobium sp. WSM1743
Ralstonia solanacearum CIP120	2809333884	pimeloyl-ACP methyl ester carboxylesterase	2513625843	Bradyrhizobium sp. WSM1743
Ralstonia solanacearum CIP120	2809332456	hypothetical protein	2716122682	Pseudomonas kilonensis DSM 13647
Ralstonia solanacearum UW551	638719355	large glycine/alanine rich protein	637267535	Streptomyces coelicolor A3(2)
Ralstonia solanacearum UW551	638721719	glutamate synthase large subunit	647980428	Streptomyces sp. e14
Ralstonia sp. 25MFCol4.1	2640390787	hypothetical protein	2619767776	Bradyrhizobiaceae sp. genome_bin_16
Ralstonia sp. 25MFCol4.1	2640392412	Ribonuclease BN, tRNA processing enzyme	2603858460	Bradyrhizobium sp. NFR13
Ralstonia sp. 25MFCol4.1	2640393279	TolA-binding protein	2597916917	Bradyrhizobium sp. STM 3843
Ralstonia sp. 25MFCol4.1	2640393840	rhamnosyl/mannosyltransferase	2638429746	Sphingobium chungbukense DJ77
Ralstonia solanacearum MolK2	2541798710	Restriction endonuclease fold toxin 5	641208305	Ralstonia virus RSA1
Ralstonia solanacearum MolK2	2541798711	miscellaneous; hypothetical/partial homology	641208306	Ralstonia virus RSA1
Ralstonia solanacearum MolK2	2541798712	Immunity protein 52	641208306	Ralstonia virus RSA1
Ralstonia sp. USDA918EZ1	2838511377	hypothetical protein	2768233683	Streptomyces sp. IGB124
Ralstonia sp. USDA918EZ1	2838517659	integrating conjugative element relaxase (TIGR03760 family)	2581404485	Pseudomonas aeruginosa BWHPSA037
Ralstonia sp. USDA918EZ1	2838517663	GntR family transcriptional regulator	2566227353	Pseudomonas aeruginosa LESlike4
Ralstonia sp. USDA918EZ1	2838517673	DNA-binding transcriptional MerR regulator	2566227345	Pseudomonas aeruginosa LESlike4
Ralstonia pickettii 5_7_47FAA	650019099	transcriptional regulator, AraC family with amidase-like domain	637319762	Pseudomonas protegens Pf-5
Ralstonia pickettii 5_7_47FAA	650019396	hypothetical protein	641619876	Pseudomonas putida W619
Ralstonia pickettii 5_7_47FAA	650019415	serine O-acetyltransferase (EC 2.3.1.30)	649633759	Pseudomonas fluorescens SBW25
Ralstonia pickettii 5_7_47FAA	650020674	hypothetical protein	640799544	Klebsiella pneumoniae pneumoniae MGH78578
Ralstonia pickettii 5_7_47FAA	650020675	glycosyl transferase	649635144	Pseudomonas fluorescens SBW25
Ralstonia pickettii 5_7_47FAA	650022446	glycosyl transferase, group 1	647098442	Pseudomonas syringae pv. aesculi NCPPB 3681
Cupriavidus numazuensis LMG 26411	3003470302	hypothetical protein	2690207246	Sphingobium sp. YR768
Cupriavidus numazuensis LMG 26411	3003470375	aryl-alcohol dehydrogenase	2847912730	Bradyrhizobium sp. KBS0727
Cupriavidus numazuensis LMG 26411	3003472900	hypothetical protein	2508541921	Bradyrhizobium sp. WSM471
Cupriavidus numazuensis LMG 26411	3003473321	glutaryl-CoA dehydrogenase	2908742600	Bradyrhizobium sp. UFLA03-84
Cupriavidus numazuensis LMG 26411	3003473404	hypothetical protein	2513920773	Bradyrhizobium elkanii USDA 3254
Cupriavidus numazuensis LMG 26411	3003473795	crotonobetainyl-CoA:carnitine CoA-transferase CaiB-like acyl-CoA transferase	2906634372	Bradyrhizobium hipponense aSej3
Cupriavidus numazuensis LMG 26411	3003473797	AraC family transcriptional regulator	651651771	Bradyrhizobiaceae bacterium SG-6C
Cupriavidus numazuensis LMG 26411	3003473799	glutathione S-transferase	2524463643	Bradyrhizobium sp. Ai1a-2
Cupriavidus numazuensis LMG 26411	3003473972	cyclohexanecarboxylate-CoA ligase	2879092935	Bradyrhizobium sp. CCH5-F6
Ralstonia sp. AU12-08	2523625179	5-hydroxyisourate hydrolase	637323079	Pseudomonas protegens Pf-5
Ralstonia sp. AU12-08	2523625417	transcriptional regulator, LysR family	2511356555	Pseudomonas sp. GM78
Ralstonia sp. AU12-08	2523625422	GTPase, G3E family	2511289053	Pseudomonas sp. GM25
Ralstonia sp. AU12-08	2523625424	Cytosine/adenosine deaminase	2511369339	Pseudomonas sp. GM80
Ralstonia sp. AU12-08	2523625459	Major Facilitator Superfamily protein	647023112	Pseudomonas aeruginosa PAb1
Ralstonia sp. AU12-08	2523625460	tRNA(Arg) A34 adenosine deaminase TadA	650201019	Pseudomonas aeruginosa 39016
Ralstonia sp. AU12-08	2523625540	Predicted ATP-dependent endonuclease of the OLD family, contains P-loop ATPase and TOPRIM domains	2516234618	Escherichia coli SCI-07
Ralstonia sp. AU12-08	2523626071	filamentous hemagglutinin family N-terminal domain-containing protein	2511326801	Pseudomonas sp. GM50
Ralstonia sp. AU12-08	2523626079	ABC-type phosphate transport system, substrate-binding protein	2511293983	Pseudomonas sp. GM30
Ralstonia sp. AU12-08	2523626169	hypothetical protein	2511366921	Pseudomonas sp. GM80
Ralstonia sp. AU12-08	2523626273	Winged helix DNA-binding domain-containing protein	2506005334	Pseudomonas fulva 12-X
Ralstonia sp. AU12-08	2523626512	Kef-type potassium/proton antiporter, CPA2 family (TC 2.A.37.1)	2519168037	Pseudomonas aeruginosa PA45
Ralstonia sp. AU12-08	2523626523	Molybdopterin or thiamine biosynthesis adenylyltransferase	2519167981	Pseudomonas aeruginosa PA45
Ralstonia sp. AU12-08	2523626524	integrative conjugative element protein, RAQPRD family	2519167980	Pseudomonas aeruginosa PA45
Ralstonia sp. AU12-08	2523626529	integrating conjugative element protein, PFL_4704 family	2519167975	Pseudomonas aeruginosa PA45
Ralstonia sp. AU12-08	2523626545	integrating conjugative element relaxase, PFL_4751 family	2519167960	Pseudomonas aeruginosa PA45
Ralstonia sp. AU12-08	2523627328	Predicted metal-dependent hydrolase, TIM-barrel fold	2504720293	Pseudomonas fluorescens HK44
Ralstonia sp. AU12-08	2523627501	Mg2+-importing ATPase	2517505628	Pseudomonas psychrophila HA-4
Ralstonia sp. AU12-08	2523627786	beta-lactamase class A	2522035208	Pseudomonas putida PC9
Ralstonia sp. AU12-08	2523627949	integrating conjugative element protein, PFL_4709 family	2520994522	Pseudomonas aeruginosa PADK2_CF510
Ralstonia sp. AU12-08	2523628723	Protein of unknown function (DUF3304)	637850839	Xanthomonas oryzae pv. oryzae MAFF 311018
Ralstonia sp. AU12-08	2523628826	hypothetical protein	649636911	Pseudomonas fluorescens SBW25
Ralstonia sp. AU12-08	2523628827	hypothetical protein	2511368606	Pseudomonas sp. GM80
Ralstonia sp. AU12-08	2523628828	hypothetical protein	649636909	Pseudomonas fluorescens SBW25
Ralstonia sp. AU12-08	2523629281	Cytochrome c	2520392079	Pseudomonas sp. Ag1
Ralstonia sp. AU12-08	2523629403	TadE-like protein	2504719230	Pseudomonas fluorescens HK44
Ralstonia sp. AU12-08	2523629404	Flp pilus assembly protein TadG	2504719231	Pseudomonas fluorescens HK44
Ralstonia sp. AU12-08	2523629405	von Willebrand factor type A domain-containing protein	2504719232	Pseudomonas fluorescens HK44
Ralstonia sp. AU12-08	2523629483	HEPN domain-containing protein	2511314116	Pseudomonas sp. GM48
Ralstonia sp. AU12-08	2523629684	hypothetical protein	638749411	Pseudomonas aeruginosa 2192
Ralstonia sp. AU12-08	2523629849	Predicted oxidoreductase	2511825170	Pseudomonas ogarae F113
Ralstonia sp. AU12-08	2523629867	5-hydroxyisourate hydrolase	2511295102	Pseudomonas sp. GM30
Ralstonia sp. AU12-08	2523630304	hypothetical protein	650778595	Pseudomonas brassicacearum brassicacearum NFM421
Ralstonia sp. AU12-08	2523630371	CobQ/CobB/MinD/ParA nucleotide binding domain-containing protein	2503654835	Pseudomonas fluorescens R124
Ralstonia sp. AU12-08	2523630730	hypothetical protein	2503653275	Pseudomonas fluorescens R124
Ralstonia solanacearum B50	2655897619	virus H protein (pilot protein)	2550479043	Escherichia coli C743_03
Ralstonia solanacearum B50	2655899268	Acyltransferase family protein	2511417217	Pseudomonas sp. GM24
Ralstonia solanacearum B50	2655900942	TIGR02646 family protein	2547568273	Pseudomonas sp. PAMC 25886
Ralstonia solanacearum B50	2655901706	hypothetical protein	2521792000	Pseudomonas sp. LAMO17WK12:I9
Ralstonia solanacearum B50	2655901859	sugar-phosphatase	2582250201	Pseudomonas sp. RIT288
Ralstonia solanacearum B50	2655902279	inner membrane protein	2554272763	Xanthomonas citri pv. malvacearum X20
Ralstonia solanacearum B50	2655902280	NAD(P)-dependent dehydrogenase, short-chain alcohol dehydrogenase family	2652361898	Xanthomonas hyacinthi DSM 19077
Ralstonia solanacearum B50	2655902738	hypothetical protein	2505559243	Pseudomonas syringae PseHC_1
Ralstonia solanacearum B50	2655902776	hypothetical protein	2600798582	Pseudomonas alcaligenes NBRC 14159
Ralstonia solanacearum B50	2655902814	hypothetical protein	2602012450	Pseudomonas sp. NFPP33
Ralstonia solanacearum B50	2655902956	hypothetical protein	2543180810	Pseudomonas syringae BRIP34881
Ralstonia solanacearum bv. 3 SL3755	2821758491	hypothetical protein	2745205225	Sphingobium yanoikuyae TJ
Ralstonia solanacearum Rs-10-244	2598221267	hypothetical protein	2562187068	Bradyrhizobium sp. URHD0069
Ralstonia pickettii DTP0602	2555988419	hypothetical protein	2530552796	Streptomyces tsukubaensis NRRL 18488
Ralstonia pickettii DTP0602	2555991954	acyl-CoA dehydrogenase	647984650	Streptomyces sp. e14
Ralstonia pickettii DTP0602	2555993757	2,3-dihydroxyphenylpropionate 1,2-dioxygenase/Aromatic ring-opening dioxygenase, catalytic subunit, LigB family	2524597392	Streptomyces sp. CNQ865
Ralstonia pickettii DTP0602	2555993762	DNA-binding transcriptional regulator, GntR family	2539350748	Streptomyces gancidicus BKS 13-15
Ralstonia sp. JGI 0001001-B07 (unscreened)	2528942600	DNA replication protein DnaC	640055400	Pseudomonas sp. ADP plasmid pADP-1
blood disease bacterium A2-HR MARDI	2753552543	hypothetical protein	2596513875	Ralstonia phage RSK1
Ralstonia pickettii 12J	642624418	amino acid ABC transporter substrate-binding protein, PAAT family (TC 3.A.1.3.-)	637369787	Bradyrhizobium japonicum USDA 110
Ralstonia pickettii 12J	642625914	conserved hypothetical protein; putative ribonucleoprotein-related protein	640521322	Bradyrhizobium sp. ORS278
Ralstonia pickettii 12J	642626202	L-carnitine dehydratase/bile acid-inducible protein F	641623128	Pseudomonas putida W619
Ralstonia pickettii 12J	642626749	UvrD/REP helicase	650201414	Pseudomonas aeruginosa 39016
Ralstonia pseudosolanacearum RS 476	2843985437	hypothetical protein	2812370214	Pseudomonas sp. SLBN-26
Ralstonia solanacearum KACC 10709	2847653869	hypothetical protein	2768343197	Streptomyces sp. NRRL F-5123
Ralstonia pickettii H2Cu5	2825637559	hypothetical protein	2647454858	Bradyrhizobium manausense BR3351
Ralstonia solanacearum SD54	2554992212	hypothetical protein	645394347	Streptomyces hygroscopicus ATCC 53653
Ralstonia solanacearum Y45	2547404242	Glyoxylase, beta-lactamase superfamily II	2513859578	Bradyrhizobium elkanii USDA 94
Ralstonia solanacearum Y45	2547404836	NADPH:quinone reductase	2513974459	Bradyrhizobium sp. WSM2254
Ralstonia solanacearum Y45	2547404837	Predicted DNA-binding transcriptional regulator YafY, contains an HTH and WYL domains	2513974460	Bradyrhizobium sp. WSM2254
Ralstonia solanacearum RD15	2809496859	hypothetical protein	2506910636	Pseudomonas asturiensis CC1524
Ralstonia solanacearum P597	2678156997	hypothetical protein	2659603406	Xanthomonas oryzae NCPPB4346
Ralstonia solanacearum P597	2678158139	prophage regulatory protein	2610819490	Klebsiella variicola BIDMC 61
Ralstonia solanacearum P597	2678159358	peptide deformylase	2639745438	Pseudomonas gessardii LMG 21604
Ralstonia solanacearum P597	2678160663	hypothetical protein	2637904002	Xanthomonas perforans Xp18-15
Ralstonia solanacearum P597	2678160665	hypothetical protein	2632302166	Xanthomonas citri pv. fuscans X621
Ralstonia pseudosolanacearum LMG 9673	2996158569	tetratricopeptide (TPR) repeat protein	2682717578	Sorangium cellulosum So0007-03
Ralstonia pseudosolanacearum LMG 9673	2996156090	hypothetical protein	2739316499	Pseudomonas sp. GV091
Ralstonia pickettii CW2	2699685915	RNA polymerase, sigma subunit, ECF family	2513891860	Bradyrhizobium sp. TV2a.2
Ralstonia pickettii CW2	2699686211	hypothetical protein	2698180605	Bradyrhizobium erythrophlei GAS242
Ralstonia pickettii CW2	2699684142	Uncharacterized protein YydD, contains DUF2326 domain	2632587524	Pseudomonas chlororaphis PCL1606
Ralstonia pickettii CW2	2699684144	hypothetical protein	2632587523	Pseudomonas chlororaphis PCL1606
Ralstonia pickettii CW2	2699686352	hypothetical protein	2632304959	Xanthomonas citri pv. fuscans X621
Ralstonia pickettii CW2	2699686354	hypothetical protein	2632304957	Xanthomonas citri pv. fuscans X621
Ralstonia pickettii CW2	2699686641	copper chaperone	2538839427	Rhodanobacter sp. 115
Ralstonia solanacearum PSS4	2809397463	hypothetical protein	641203526	Ralstonia phage RSM1
Ralstonia solanacearum PSS4	2809397467	hypothetical protein	641203521	Ralstonia phage RSM1
Ralstonia solanacearum PSS4	2809397469	hypothetical protein	641203519	Ralstonia phage RSM1
Ralstonia pickettii ICMP-8657	2859169976	antirestriction protein ArdC/phage/plasmid primase-like uncharacterized protein	2551120265	Xanthomonas axonopodis pv. manihotis IBSBF 2820
Ralstonia pickettii ICMP-8657	2859169986	Transcriptional activator TraM	2583092947	Xanthomonas hyacinthi
Ralstonia pickettii ICMP-8657	2859169987	chromosome segregation ATPase	2551390265	Xanthomonas vasicola pv. vasculorum Hayward B370, NCPPB 895
Ralstonia pickettii ICMP-8657	2859169988	cell filamentation protein	2714307978	Escherichia coli HMLN-1
Ralstonia pickettii ICMP-8657	2859169990	ParB family chromosome partitioning protein	2551392934	Xanthomonas vasicola pv. vasculorum Hayward B370, NCPPB 895
Ralstonia pickettii ICMP-8657	2859169996	TrfA protein	2647746749	Xanthomonas oryzae pv. oryzicola YM15
Ralstonia pickettii ICMP-8657	2859170006	type IV secretion system protein VirB10	2551040029	Xanthomonas axonopodis pv. manihotis IBSBF 285
Ralstonia pickettii ICMP-8657	2859172995	hypothetical protein	2585865218	Pseudomonas sp. 11/12A
Ralstonia pickettii ICMP-8657	2859173338	hypothetical protein	2582134331	Pseudomonas aeruginosa VRFPA03
Ralstonia pickettii ICMP-8657	2859173383	hypothetical protein	2724049827	Pseudomonas aeruginosa PA11803
Ralstonia pickettii ICMP-8657	2859173418	hypothetical protein	2724049862	Pseudomonas aeruginosa PA11803
Ralstonia solanacearum FJAT-1458	2549748043	hypothetical protein	2546932798	Bradyrhizobium sp. URHA0013
Ralstonia mannitolilytica MRY14-0246	2621332758	putative phage-type endonuclease	2587396935	Sphingobium sp. DC-2
Ralstonia solanacearum 58_RSOL	2859202853	hypothetical protein	2733945908	Bradyrhizobium valentinum LmjM6
Ralstonia solanacearum 58_RSOL	2859204347	hypothetical protein	2582164129	Sphingobium lucknowense F2
Ralstonia solanacearum 58_RSOL	2859204348	type IV secretion system protein VirD4	2745177454	Sphingobium yanoikuyae CD09_2
Ralstonia solanacearum 58_RSOL	2859204352	predicted transcriptional regulator	2573291195	Sphingobium ummariense RL-3
Ralstonia solanacearum 58_RSOL	2859204353	hypothetical protein	2573291194	Sphingobium ummariense RL-3
Ralstonia solanacearum SEPPX05	2847651762	hypothetical protein	642977043	Ralstonia phage RSM3
Ralstonia solanacearum SEPPX05	2847651770	enamine deaminase RidA (YjgF/YER057c/UK114 family)	2708675011	Ralstonia phage RS603
Ralstonia sp. MD27	2637550558	Patatin-like phospholipase	2508698306	Bradyrhizobium sp. WSM1253
Ralstonia pickettii NCTC 11149	2859198480	hypothetical protein	2651288314	Xanthomonas campestris pv. musacearum NCPPB 2251
Ralstonia sp. 3N	2921559409	hypothetical protein	2915936987	Sphingobium sp. EM0848
Ralstonia sp. NT80	2742474507	alkylation response protein AidB-like acyl-CoA dehydrogenase	2518034617	Pseudomonas sp. FGI182
Ralstonia sp. NT80	2742474621	predicted ATP-dependent endonuclease of OLD family	2597859098	Pseudomonas chlororaphis aureofaciens 30-84
Ralstonia sp. NT80	2742476460	ATP-dependent Lon protease	2514325370	Pseudomonas psychrotolerans L19
Ralstonia sp. NT80	2742476461	PglZ domain-containing protein	2583824051	Pseudomonas putida S13.1.2
Ralstonia sp. NT80	2742476463	hypothetical protein	2660649179	Pseudomonas aeruginosa ATCC 33358
Ralstonia sp. NT80	2742476465	putative inner membrane protein DUF1819	2660649181	Pseudomonas aeruginosa ATCC 33358
Ralstonia pickettii 52	2859182386	hypothetical protein	2581252817	Pseudomonas knackmussii B13
Ralstonia pickettii 52	2859183217	Na+/H+-dicarboxylate symporter	2758174545	Pseudomonas sp. OV341
Ralstonia mannitolilytica GML-Rals1-TR	2843981214	HNH endonuclease	2647221188	Pseudomonas putida ATH-43
Ralstonia mannitolilytica GML-Rals1-TR	2843983552	hypothetical protein	2670148403	Pseudomonas endophytica BSTT44
Ralstonia mannitolilytica GML-Rals1-TR	2843983553	hypothetical protein	2580895140	Pseudomonas aeruginosa VRFPA05
Ralstonia mannitolilytica GML-Rals1-TR	2843983573	predicted HTH domain antitoxin	2650559953	Xanthomonas sp. Cag60
Ralstonia mannitolilytica GML-Rals1-TR	2843983602	hypothetical protein	2632304965	Xanthomonas citri pv. fuscans X621
Ralstonia mannitolilytica GML-Rals1-TR	2843983735	SAM-dependent methyltransferase	2503653749	Pseudomonas fluorescens R124
Ralstonia mannitolilytica GML-Rals1-TR	2843983736	hypothetical protein	2503653750	Pseudomonas fluorescens R124
Ralstonia mannitolilytica GML-Rals1-TR	2843983737	CheY-like chemotaxis protein	2725320381	Pseudomonas aeruginosa 105738
Ralstonia mannitolilytica GML-Rals1-TR	2843983738	hypothetical protein	2725320382	Pseudomonas aeruginosa 105738
Ralstonia mannitolilytica GML-Rals1-TR	2843984285	mannosyltransferase	2746354187	Escherichia coli SYRS1
Ralstonia mannitolilytica GML-Rals1-TR	2843984291	polysaccharide transporter, PST family	2737890575	Escherichia coli CVM N36225PS
Ralstonia solanacearum CFBP2957	2562607817	18 : Unknown function	2514089900	Bradyrhizobium cosmicum S23321
Ralstonia solanacearum CFBP2957	2562610839	18 : Unknown function	2507511580	Bradyrhizobium sp. WSM1417
Ralstonia solanacearum UW757	2743730590	uncharacterized protein YdeI (YjbR/CyaY-like superfamily)	2509147901	Bradyrhizobium sp. ARR65
Ralstonia solanacearum PSS216	2809392589	hypothetical protein	641208353	Ralstonia virus RSA1
Ralstonia sp. UNC404CL21Col	2558851758	1,2-diacylglycerol 3-alpha-glucosyltransferase	2541824591	Pseudomonas psychrophila CF149
Ralstonia sp. UNC404CL21Col	2558851759	polysaccharide transporter, PST family	2541824592	Pseudomonas psychrophila CF149
Ralstonia sp. UNC404CL21Col	2558852332	hypothetical protein	2506006438	Pseudomonas fulva 12-X
Ralstonia sp. UNC404CL21Col	2558852697	Predicted oxidoreductase	2541833956	Pseudomonas sp. CF161
Ralstonia sp. UNC404CL21Col	2558852818	hypothetical protein	2522896288	Pseudomonas sp. LAIL14HWK12:I2
Ralstonia sp. UNC404CL21Col	2558853211	DNA-binding transcriptional regulator, LysR family	2541846889	Pseudomonas sp. CFII68
Ralstonia sp. UNC404CL21Col	2558853354	transcriptional regulator, LysR family	2511356552	Pseudomonas sp. GM78
Ralstonia sp. UNC404CL21Col	2558853357	transcriptional regulator, LysR family	2511356555	Pseudomonas sp. GM78
Ralstonia sp. UNC404CL21Col	2558853358	hypothetical protein	2511289049	Pseudomonas sp. GM25
Ralstonia sp. UNC404CL21Col	2558853362	GTPase, G3E family	2511289053	Pseudomonas sp. GM25
Ralstonia sp. UNC404CL21Col	2558853364	Cytosine/adenosine deaminase	2511369339	Pseudomonas sp. GM80
Ralstonia sp. UNC404CL21Col	2558853393	MFS transporter, CP family, cyanate transporter	639190195	Pseudomonas aeruginosa PACS2
Ralstonia sp. UNC404CL21Col	2558853394	tRNA(Arg) A34 adenosine deaminase TadA	2549709806	Pseudomonas aeruginosa 9BR
Ralstonia sp. UNC404CL21Col	2558853767	NitT/TauT family transport system substrate-binding protein	2553183268	Pseudomonas nitroreducens TX1
Ralstonia sp. UNC404CL21Col	2558853911	phage tail tape measure protein, TP901 family, core region	2549952036	Pseudomonas extremaustralis 14-3 sub14-3b
Ralstonia sp. UNC404CL21Col	2558855652	5'-nucleotidase	2521904628	Pseudomonas sp. URMO17WK12:I9
Ralstonia sp. UNC404CL21Col	2558855747	Ferritin-like metal-binding protein YciE	2535949684	Xanthomonas fragariae LMG 25863
Ralstonia sp. USDA918DW_A	2838502610	thioredoxin reductase/bacterioferritin-associated ferredoxin	2513740692	Streptomyces sp. AmelKG-F2B
Ralstonia sp. USDA918DW_A	2838505891	ABC-type multidrug transport system permease subunit	2519025952	Streptomyces sulphureus DSM 40104
Ralstonia sp. USDA918DW_A	2838501646	hypothetical protein	2696274668	Bradyrhizobium japonicum CCBAU 15618
Ralstonia sp. USDA918DW_A	2838508157	transposase InsO family protein	640539107	Bradyrhizobium sp. BTAi1
Ralstonia sp. USDA918DW_A	2838505988	integrating conjugative element relaxase (TIGR03760 family)	2581404485	Pseudomonas aeruginosa BWHPSA037
Ralstonia sp. USDA918DW_A	2838505992	GntR family transcriptional regulator	2566227353	Pseudomonas aeruginosa LESlike4
Ralstonia sp. USDA918DW_A	2838506002	DNA-binding transcriptional MerR regulator	2566227345	Pseudomonas aeruginosa LESlike4
Ralstonia solanacearum GMI1000	637240455	AttM/AiiB family lactonases	637372627	Bradyrhizobium japonicum USDA 110
Ralstonia solanacearum GMI1000	637240456	Glyoxylase, beta-lactamase superfamily II	2508543513	Bradyrhizobium sp. WSM471
Ralstonia solanacearum GMI1000	637240766	S1/P1 Nuclease	2508696539	Bradyrhizobium sp. WSM1253
Ralstonia solanacearum GMI1000	637238247	Mannan endo-1,4-beta-mannosidase	641352498	Sorangium cellulosum So ce 56
Ralstonia solanacearum FJAT-91	2549742731	putative bacteriophage gp29 protein	641208303	Ralstonia virus RSA1
Ralstonia solanacearum FJAT-91	2549742732	hypothetical protein	641208304	Ralstonia virus RSA1
Ralstonia solanacearum FJAT-91	2549742733	protein of unknown function (DUF4123)	641208304	Ralstonia virus RSA1
Ralstonia solanacearum FJAT-91	2549742781	bacteriophage tail protein gpT	641208332	Ralstonia virus RSA1
Ralstonia solanacearum FJAT-91	2549742815	hypothetical protein RSc1902-like	641208343	Ralstonia virus RSA1
Ralstonia solanacearum FJAT-91	2549742816	transmembrane protein	641208344	Ralstonia virus RSA1
Ralstonia solanacearum FJAT-91	2549745817	DNA primase (bacterial type)	641208349	Ralstonia virus RSA1
Ralstonia solanacearum P781	2733453448	hypothetical protein	2641406819	Xanthomonas citri pv. fuscans NCPPB 1433
Ralstonia solanacearum P781	2733453449	hypothetical protein	2642140510	Xanthomonas arboricola 17
Ralstonia solanacearum K60	2538677275	terminase	641208308	Ralstonia virus RSA1
Ralstonia solanacearum UW551	638721237	OmpA/MotB	637714369	Nitrobacter winogradskyi Nb-255
Ralstonia solanacearum UW551	638722055	Hypothetical Protein	637713896	Nitrobacter winogradskyi Nb-255
Ralstonia solanacearum UW551	638720915	Phage protein	650200757	Pseudomonas aeruginosa 39016
Ralstonia mannitolilytica SN82F48	2633882584	DNA helicase-2 / ATP-dependent DNA helicase PcrA	2581750779	Pseudomonas aeruginosa DHS29
